# Supplementary material for: N′-Cyclo­hexyl­idene-2-hydroxy­benzo­hydrazide
Source: Acta Crystallogr Sect E Struct Rep Online. 2009 Mar 6;65(Pt 4):o691. doi: 10.1107/S1600536809007636 (PMC2968824; doi:10.1107/S1600536809007636)
Supplement: Supplementary file 2 [file e-65-0o691-Isup2.hkl]

# 
# h,k,l, Fc-squared, Fo-squared, sigma(Fo-squared) and status flag 
# 
data_I
_shelx_title ' 090114c in Cc' 
_shelx_refln_list_code          4 
_shelx_F_calc_maximum      158.28 
_exptl_crystal_F_000       496.00 
_reflns_d_resolution_high  0.8407 
 
loop_ 
 _symmetry_equiv_pos_as_xyz 
 'x, y, z' 
 'x, -y, z+1/2' 
 'x+1/2, y+1/2, z' 
 'x+1/2, -y+1/2, z+1/2' 
 
_cell_length_a    18.3760 
_cell_length_b     5.3386 
_cell_length_c    12.9435 
_cell_angle_alpha  90.000 
_cell_angle_beta  102.241 
_cell_angle_gamma  90.000 
 
_shelx_F_squared_multiplier     1.000 
 
loop_ 
 _refln_index_h 
 _refln_index_k 
 _refln_index_l 
 _refln_F_squared_calc 
 _refln_F_squared_meas 
 _refln_F_squared_sigma 
 _refln_observed_status 
   2   0   0     9842.43     9561.47    147.55 o 
   4   0   0     5297.99     5903.17     89.36 o 
   6   0   0      647.19      472.05      8.81 o 
   8   0   0     2310.35     2240.92     35.45 o 
  10   0   0     1445.86     1437.33     24.25 o 
  12   0   0     1068.56     1077.06     19.58 o 
  14   0   0      290.64      302.93     14.97 o 
  16   0   0      100.35       93.01      4.94 o 
  18   0   0        9.88       16.17      4.76 o 
  20   0   0        6.04        3.53      4.08 o 
   1   1   0     3233.98     2925.63     26.90 o 
   3   1   0    25051.85    24570.99    302.53 o 
   5   1   0     7937.89     7542.77     79.86 o 
   7   1   0      158.94      141.77      3.05 o 
   9   1   0      765.64      751.56     19.96 o 
  11   1   0      287.34      287.72      7.72 o 
  13   1   0       71.61       60.76      2.70 o 
  15   1   0       94.59       81.23      3.87 o 
  17   1   0       94.81      102.10      4.71 o 
  19   1   0       48.58       42.31      7.92 o 
   0   2   0     2628.29     2337.10     29.40 o 
   2   2   0       23.51       12.56      0.96 o 
   4   2   0      290.01      211.88      3.38 o 
   6   2   0      342.45      309.99      7.93 o 
   8   2   0     1385.39     1420.00     16.94 o 
  10   2   0      441.16      465.33      7.21 o 
  12   2   0        4.55        1.01      1.73 o 
  14   2   0       29.52       28.32      4.18 o 
  16   2   0       17.23       23.13      4.95 o 
  18   2   0       18.29        7.24      8.17 o 
  20   2   0       17.72       24.45      4.69 o 
   1   3   0       12.07       12.21      1.27 o 
   3   3   0       14.95       16.49      1.56 o 
   5   3   0       47.13       38.03      1.99 o 
   7   3   0       11.22       17.41      1.84 o 
   9   3   0        4.85        0.07      1.78 o 
  11   3   0       76.55       91.07      5.74 o 
  13   3   0        8.16        7.79      3.79 o 
  15   3   0       17.11       22.70      6.78 o 
  17   3   0        3.99        3.81      3.56 o 
   0   4   0       97.45       90.73      3.87 o 
   2   4   0       35.09       46.08      2.29 o 
   4   4   0       20.67       21.15      2.13 o 
   6   4   0       62.08       58.28      3.21 o 
   8   4   0      197.00      204.13      7.00 o 
  10   4   0       25.77       23.18      4.41 o 
  12   4   0        6.91        3.65      3.52 o 
  14   4   0       23.79       24.65      4.74 o 
  16   4   0       10.63       10.21      4.14 o 
   1   5   0       26.15       29.20      3.13 o 
   3   5   0      204.75      230.00      6.01 o 
   5   5   0      135.15      135.90      4.83 o 
   7   5   0        0.08       -2.09      3.31 o 
   9   5   0        9.91        7.94      4.22 o 
  11   5   0        6.68        5.85      4.11 o 
  13   5   0        1.77       -0.13      5.16 o 
   0   6   0      340.91      420.45     17.83 o 
   2   6   0      109.50      103.98      6.74 o 
   4   6   0       23.04       15.15      5.25 o 
   6   6   0        1.82       10.81      8.92 o 
 -21   1   1        9.23        2.77      4.89 o 
 -19   1   1        1.04        1.34      2.90 o 
 -17   1   1       89.37       92.22      4.30 o 
 -15   1   1       35.76       35.16      3.16 o 
 -13   1   1       77.30       74.93      3.76 o 
 -11   1   1      118.70      117.26      3.46 o 
  -9   1   1      474.09      595.38      8.45 o 
  -7   1   1     2872.66     2837.29     34.36 o 
  -5   1   1     2504.96     2464.75     94.24 o 
  -3   1   1      481.79      611.65     10.73 o 
  -1   1   1      799.22      807.28      7.76 o 
   1   1   1     1834.47     1742.31     14.63 o 
   3   1   1    14899.44    15284.71    177.11 o 
   5   1   1     2987.02     2979.60     32.49 o 
   7   1   1       94.46       99.21      5.66 o 
   9   1   1      100.84       88.85      2.77 o 
  11   1   1      140.24      113.91      3.28 o 
  13   1   1       41.43       41.03      2.66 o 
  15   1   1       36.34       38.90      3.89 o 
  17   1   1       14.52       19.33      4.23 o 
  19   1   1       34.52       38.83     11.26 o 
 -20   2   1       10.77       13.71      4.17 o 
 -18   2   1        7.49        4.47      3.61 o 
 -16   2   1       65.02       71.00      7.57 o 
 -14   2   1       12.74       11.57      2.54 o 
 -12   2   1       18.40       16.11      2.38 o 
 -10   2   1      106.56       98.07      3.66 o 
  -8   2   1      231.97      191.33      8.80 o 
  -6   2   1      496.08      600.60      9.13 o 
  -4   2   1      725.08      788.17      9.71 o 
  -2   2   1      592.08      628.80      6.56 o 
   0   2   1     1099.91      989.04      9.52 o 
   2   2   1      833.93      771.84      7.73 o 
   4   2   1      378.28      372.00      5.00 o 
   6   2   1     2969.32     2833.17     29.10 o 
   8   2   1     3462.49     3376.78     91.15 o 
  10   2   1      100.85       99.06      3.07 o 
  12   2   1      106.11       98.06      7.25 o 
  14   2   1       88.00       77.70      6.45 o 
  16   2   1       51.45       68.89      6.59 o 
  18   2   1        7.79       17.89      6.17 o 
 -19   3   1        9.21        9.85      4.02 o 
 -17   3   1       30.86       50.25      7.28 o 
 -15   3   1       10.42       11.01      4.90 o 
 -13   3   1       90.83       82.82      5.58 o 
 -11   3   1       87.77       98.22      5.64 o 
  -9   3   1      267.16      242.98      6.05 o 
  -7   3   1       88.09      102.02      3.85 o 
  -5   3   1       13.98       16.67      1.61 o 
  -3   3   1       10.41        6.74      1.28 o 
  -1   3   1      227.69      234.33      3.67 o 
   1   3   1       81.39       84.25      2.28 o 
   3   3   1      884.93      872.42     10.17 o 
   5   3   1       32.57       37.66      2.76 o 
   7   3   1       48.67       67.32      2.52 o 
   9   3   1      289.36      222.52      4.87 o 
  11   3   1     1671.56     1694.57     31.00 o 
  13   3   1      365.32      339.50     11.98 o 
  15   3   1       21.09       17.69      5.54 o 
  17   3   1        2.61        2.42      5.68 o 
 -16   4   1       11.47       10.62      4.39 o 
 -14   4   1       10.56       17.27      4.55 o 
 -12   4   1        1.27       -0.32      3.29 o 
 -10   4   1        1.12       -0.21      2.34 o 
  -8   4   1        1.68       -1.76      2.16 o 
  -6   4   1       76.85       82.74      4.11 o 
  -4   4   1       74.10       60.87      3.28 o 
  -2   4   1        7.23        7.15      1.49 o 
   0   4   1       94.35      106.25      2.92 o 
   2   4   1       83.96       89.04      3.08 o 
   4   4   1      115.48      106.46      3.33 o 
   6   4   1      557.80      510.72      8.76 o 
   8   4   1      618.03      670.04     12.72 o 
  10   4   1       20.92       26.61      4.56 o 
  12   4   1        3.00        5.36      3.60 o 
  14   4   1       34.66       35.67      5.21 o 
  16   4   1       15.53       23.96      5.11 o 
 -13   5   1        9.52        6.90      4.92 o 
 -11   5   1        1.63        0.48      3.84 o 
  -9   5   1       14.92       12.95      4.34 o 
  -7   5   1       26.58       17.26      3.30 o 
  -5   5   1       56.05       63.12      3.90 o 
  -3   5   1       62.54       62.64      4.36 o 
  -1   5   1       23.06       23.99      3.39 o 
   1   5   1      156.04      185.86      4.85 o 
   3   5   1      264.41      304.00      6.90 o 
   5   5   1      100.97      109.38      5.37 o 
   7   5   1        1.30       -0.21      2.61 o 
   9   5   1        0.11       -1.17      4.02 o 
  11   5   1        4.40        0.80      3.57 o 
  -6   6   1        4.43       -4.48      8.84 o 
  -4   6   1       12.53        5.13      3.58 o 
  -2   6   1       28.28       33.33      4.59 o 
   0   6   1       56.17       74.61      6.25 o 
   2   6   1       10.66        5.87      5.52 o 
   4   6   1        8.03       10.92      4.86 o 
   6   6   1        6.10        6.77      3.60 o 
 -20   0   2       11.52        4.23      4.58 o 
 -18   0   2       17.44       17.83      5.21 o 
 -16   0   2      169.60      178.26      9.87 o 
 -14   0   2      613.92      643.38     13.53 o 
 -12   0   2      926.25     1017.21     18.50 o 
 -10   0   2      330.03      344.35     12.58 o 
  -8   0   2      152.19      179.02      4.85 o 
  -6   0   2     2801.91     2629.11     40.55 o 
  -4   0   2      658.83      548.13     12.87 o 
  -2   0   2    13655.65    14306.64    233.65 o 
   0   0   2     4359.18     4858.21    103.07 o 
   2   0   2     4999.86     5910.40     72.01 o 
   4   0   2     1661.03     1671.01     30.54 o 
   6   0   2     1540.51     1633.38     26.52 o 
   8   0   2      446.36      378.85      8.39 o 
  10   0   2      213.80      209.28      6.13 o 
  12   0   2       42.72       40.72      3.59 o 
  14   0   2      135.87      141.51      5.76 o 
  16   0   2        3.70        1.15      2.56 o 
  18   0   2        1.78        2.63      4.52 o 
 -21   1   2       41.08       37.08      7.43 o 
 -19   1   2       47.67       54.80      5.02 o 
 -17   1   2       23.47       25.93      3.24 o 
 -15   1   2        6.54        1.93      2.02 o 
 -13   1   2      174.25      187.05      5.29 o 
 -11   1   2      499.75      507.97     10.55 o 
  -9   1   2     2301.88     2497.88     27.93 o 
  -7   1   2       55.65       63.05      1.92 o 
  -5   1   2       35.06       33.21      2.44 o 
  -3   1   2      298.88      291.75      5.99 o 
  -1   1   2     3810.68     3775.50     35.89 o 
   1   1   2     6663.24     6825.94     82.38 o 
   3   1   2     3954.29     3948.99     37.52 o 
   5   1   2      887.81      862.63      9.39 o 
   7   1   2      171.05      174.59      3.53 o 
   9   1   2      235.73      249.15      4.73 o 
  11   1   2      165.65      137.22      4.22 o 
  13   1   2       19.19       16.56      2.11 o 
  15   1   2        4.96        8.38      2.54 o 
  17   1   2       42.66       54.88      4.96 o 
  19   1   2       74.01       76.47      9.36 o 
 -20   2   2       12.76       16.10      4.47 o 
 -18   2   2       38.96       38.75      8.29 o 
 -16   2   2       82.73       74.51      4.06 o 
 -14   2   2        4.69        3.08      2.21 o 
 -12   2   2       18.55       25.23      3.62 o 
 -10   2   2       32.76       35.89      2.64 o 
  -8   2   2       85.95       83.45      4.26 o 
  -6   2   2     1271.89     1433.53     24.18 o 
  -4   2   2     1744.80     1852.32     20.73 o 
  -2   2   2      388.07      411.11      5.22 o 
   0   2   2       21.95       15.61      1.36 o 
   2   2   2      194.69      214.89      3.00 o 
   4   2   2      834.42      906.27     11.01 o 
   6   2   2     2024.86     1915.45     18.86 o 
   8   2   2      983.25      974.88     12.50 o 
  10   2   2      127.18      114.51      4.35 o 
  12   2   2      312.56      313.03      9.51 o 
  14   2   2      357.41      390.35     14.67 o 
  16   2   2      175.79      157.17      7.71 o 
  18   2   2       19.42       27.81      4.89 o 
 -19   3   2        3.50        6.46      4.04 o 
 -17   3   2        1.41        0.23      3.29 o 
 -15   3   2       35.34       35.69      4.95 o 
 -13   3   2        2.02        1.21      3.29 o 
 -11   3   2        8.77       12.14      2.48 o 
  -9   3   2        9.47       14.70      3.09 o 
  -7   3   2       34.01       41.82      2.85 o 
  -5   3   2       31.46       29.98      2.00 o 
  -3   3   2       28.20       41.62      2.05 o 
  -1   3   2       41.26       46.75      1.88 o 
   1   3   2      149.61      134.23      2.76 o 
   3   3   2       21.65       13.15      1.51 o 
   5   3   2       14.59       14.61      2.05 o 
   7   3   2       59.40       47.54      2.35 o 
   9   3   2      111.17      171.32     11.13 o 
  11   3   2      155.39      153.78      7.83 o 
  13   3   2        9.72        2.57      3.44 o 
  15   3   2       10.83        6.88      5.23 o 
  17   3   2        4.99        9.44      4.29 o 
 -16   4   2        9.27        9.74      4.17 o 
 -14   4   2       33.06       40.58      9.46 o 
 -12   4   2       16.99       18.99      3.29 o 
 -10   4   2       24.52       23.60      3.24 o 
  -8   4   2        4.37        2.49      2.39 o 
  -6   4   2      133.97      144.13      5.13 o 
  -4   4   2       61.12       55.26      3.57 o 
  -2   4   2       13.08       14.65      1.74 o 
   0   4   2       64.05       59.33      2.70 o 
   2   4   2       25.91       30.96      2.38 o 
   4   4   2      474.18      481.55      7.30 o 
   6   4   2      476.53      548.68      9.35 o 
   8   4   2      159.94      139.56      5.53 o 
  10   4   2       35.67       52.00      5.58 o 
  12   4   2        6.11        3.73      6.39 o 
  14   4   2       57.95       57.67      6.39 o 
 -13   5   2        4.25       -0.55      3.74 o 
 -11   5   2       66.68       64.17      6.24 o 
  -9   5   2       56.50       68.62      4.80 o 
  -7   5   2        0.61        1.54      2.74 o 
  -5   5   2        3.27        0.31      2.60 o 
  -3   5   2       36.08       38.22      3.97 o 
  -1   5   2       46.61       54.65      3.75 o 
   1   5   2      232.96      270.47      5.78 o 
   3   5   2      122.97      124.66      4.71 o 
   5   5   2       16.85       13.46      3.46 o 
   7   5   2        0.21       -1.57      2.81 o 
   9   5   2       22.09       29.54      5.20 o 
  11   5   2        7.53       12.18      4.52 o 
  -6   6   2        5.41        1.26      6.22 o 
  -4   6   2        7.51        7.50      5.11 o 
  -2   6   2       60.58       66.85      5.26 o 
   0   6   2        3.92        3.83      5.52 o 
   2   6   2       15.50       19.27      6.05 o 
   4   6   2        4.13        6.38      3.87 o 
 -21   1   3        5.88        1.77      3.51 o 
 -19   1   3       13.07       14.87      4.47 o 
 -17   1   3       74.75       82.64      4.22 o 
 -15   1   3       45.97       45.73      3.53 o 
 -13   1   3       89.91       91.64      5.49 o 
 -11   1   3      362.79      384.99      6.15 o 
  -9   1   3      186.27      189.92      3.57 o 
  -7   1   3      703.67      676.43     12.58 o 
  -5   1   3     1785.70     1717.90     29.19 o 
  -3   1   3     1938.13     2101.51     26.64 o 
  -1   1   3     1000.77      854.69      8.52 o 
   1   1   3     3743.94     3788.82     47.93 o 
   3   1   3       14.62       11.06      1.26 o 
   5   1   3     1054.83     1181.53     12.54 o 
   7   1   3      751.94      760.64     10.09 o 
   9   1   3      120.05      117.15      3.25 o 
  11   1   3       69.81       64.10      2.82 o 
  13   1   3       18.46       24.28      3.09 o 
  15   1   3      109.86      105.80      6.34 o 
  17   1   3      163.27      171.06      7.75 o 
  19   1   3       98.21       99.57      7.71 o 
 -20   2   3        6.22        7.04      3.91 o 
 -18   2   3      120.08      119.20      6.55 o 
 -16   2   3        7.98        6.18      2.46 o 
 -14   2   3      142.65      134.36      4.94 o 
 -12   2   3       72.90       73.73      3.59 o 
 -10   2   3      320.16      304.15      8.12 o 
  -8   2   3      817.40      811.18     15.42 o 
  -6   2   3      818.13      980.13     17.58 o 
  -4   2   3      267.57      197.77      8.47 o 
  -2   2   3     1376.71     1272.54     13.36 o 
   0   2   3      690.58      798.87     12.69 o 
   2   2   3     4567.18     4445.71     39.59 o 
   4   2   3      477.01      424.82      6.61 o 
   6   2   3      526.01      555.48      7.04 o 
   8   2   3       38.18       50.09      2.69 o 
  10   2   3      268.69      286.48      7.35 o 
  12   2   3      631.22      680.38     12.62 o 
  14   2   3      366.45      343.88     10.77 o 
  16   2   3       91.03      101.67      6.40 o 
  18   2   3        6.33        4.88      3.52 o 
 -19   3   3        1.28        1.15      3.47 o 
 -17   3   3        1.08        2.48      3.52 o 
 -15   3   3      362.94      352.03     10.65 o 
 -13   3   3      111.19       87.42      4.22 o 
 -11   3   3       65.57       59.97      4.92 o 
  -9   3   3       13.29        9.60      2.87 o 
  -7   3   3       93.69      110.66      4.07 o 
  -5   3   3      830.51      851.45     11.09 o 
  -3   3   3     2091.79     2241.14     25.44 o 
  -1   3   3     2825.91     3015.81     27.25 o 
   1   3   3       62.99       55.87      2.69 o 
   3   3   3      103.29       83.87      2.63 o 
   5   3   3       69.04       41.37      2.20 o 
   7   3   3      287.86      243.14      5.09 o 
   9   3   3     2096.29     2198.16     30.94 o 
  11   3   3      619.06      600.97     15.01 o 
  13   3   3      144.95      148.78      7.41 o 
  15   3   3       13.54       12.71      4.27 o 
  17   3   3        2.05       10.55      4.34 o 
 -16   4   3        2.36        1.10      3.76 o 
 -14   4   3       31.36       37.27      6.75 o 
 -12   4   3       56.10       56.88      4.98 o 
 -10   4   3       64.63       52.27      4.05 o 
  -8   4   3      206.47      221.91      6.45 o 
  -6   4   3      146.00      141.73      5.15 o 
  -4   4   3      102.78      105.35      4.36 o 
  -2   4   3      111.18      119.23      3.41 o 
   0   4   3      138.19      136.11      3.70 o 
   2   4   3      321.55      338.18      5.87 o 
   4   4   3       71.28       67.05      3.50 o 
   6   4   3      180.65      165.87      4.98 o 
   8   4   3        9.30       21.20      3.35 o 
  10   4   3       21.73       51.66      7.78 o 
  12   4   3      117.05      111.39      6.84 o 
  14   4   3      124.01      108.00      8.83 o 
 -13   5   3        4.66        2.94      6.86 o 
 -11   5   3       18.71       23.23      3.96 o 
  -9   5   3       18.04       21.63      4.13 o 
  -7   5   3        9.21        5.37      2.93 o 
  -5   5   3       31.11       35.56      5.13 o 
  -3   5   3        5.06       -0.35      3.67 o 
  -1   5   3       18.25       19.11      3.95 o 
   1   5   3       35.81       43.20      3.66 o 
   3   5   3        0.62       -0.78      2.53 o 
   5   5   3       47.56       49.99      5.70 o 
   7   5   3       29.35       33.97      4.06 o 
   9   5   3        4.07        3.71      5.49 o 
  11   5   3        0.46        2.27      4.01 o 
  -6   6   3        0.92       -9.17      6.78 o 
  -4   6   3        3.54       -0.21      4.40 o 
  -2   6   3        1.73       -6.14      4.09 o 
   0   6   3        6.10        4.81      5.06 o 
   2   6   3        0.27       -4.73      3.46 o 
   4   6   3        2.98        6.49      4.29 o 
 -20   0   4       65.83       77.91      8.14 o 
 -18   0   4       14.69       15.31      5.52 o 
 -16   0   4       64.00       61.08      7.00 o 
 -14   0   4      321.85      330.59      8.80 o 
 -12   0   4      223.12      203.39      6.24 o 
 -10   0   4      502.53      495.20     10.29 o 
  -8   0   4      547.87      505.10      9.84 o 
  -6   0   4      550.27      602.17     10.98 o 
  -4   0   4     8389.03     8964.89    188.74 o 
  -2   0   4     3586.66     4015.78     86.14 o 
   0   0   4     1497.25     1592.64     36.52 o 
   2   0   4     3483.75     3956.74     48.54 o 
   4   0   4     1452.59     1564.49     20.38 o 
   6   0   4     1035.45      977.20     17.66 o 
   8   0   4     1129.96     1230.37     21.91 o 
  10   0   4     1760.77     1662.13     28.88 o 
  12   0   4       58.76       57.44      5.74 o 
  14   0   4       78.34       67.10      4.61 o 
  16   0   4        1.49        1.91      4.81 o 
  18   0   4       66.13       65.14      9.22 o 
 -21   1   4        7.34       10.56      4.14 o 
 -19   1   4       20.56       22.66      4.14 o 
 -17   1   4        2.19       -0.88      2.77 o 
 -15   1   4      128.60      132.58      4.92 o 
 -13   1   4       61.76       45.28      3.19 o 
 -11   1   4      142.75      125.01      4.04 o 
  -9   1   4      334.19      307.70      6.67 o 
  -7   1   4     1331.30     1416.18     40.34 o 
  -5   1   4        9.55       10.34      1.54 o 
  -3   1   4      683.34      685.24     16.66 o 
  -1   1   4     1848.83     2026.02     20.66 o 
   1   1   4     2329.33     2642.60     29.08 o 
   3   1   4     2455.12     2592.61     28.73 o 
   5   1   4     3470.03     3877.76     37.67 o 
   7   1   4      739.08      688.55     12.56 o 
   9   1   4      170.64      142.49      3.74 o 
  11   1   4       75.03       70.54      3.74 o 
  13   1   4      147.83      151.13      5.47 o 
  15   1   4      169.86      185.40      6.32 o 
  17   1   4      165.48      157.96      7.58 o 
  19   1   4       34.41       57.98      9.45 o 
 -20   2   4       22.38       24.28      6.50 o 
 -18   2   4       22.48       19.90      3.39 o 
 -16   2   4        5.73        1.98      2.27 o 
 -14   2   4       94.72       88.01      4.30 o 
 -12   2   4      461.50      467.81      9.20 o 
 -10   2   4       89.05       78.51      4.66 o 
  -8   2   4       11.73       10.10      2.37 o 
  -6   2   4      205.37      196.76      6.80 o 
  -4   2   4      130.83      127.90      6.13 o 
  -2   2   4      106.36      109.69      2.74 o 
   0   2   4     1121.33     1227.11     13.16 o 
   2   2   4     1469.52     1595.55     19.64 o 
   4   2   4       76.97       97.27      3.18 o 
   6   2   4      112.82       96.56      3.29 o 
   8   2   4        8.39        7.41      1.87 o 
  10   2   4      128.52      121.13      5.52 o 
  12   2   4      465.22      529.46     11.04 o 
  14   2   4       53.08       46.80     11.02 o 
  16   2   4       14.63       17.30      4.38 o 
  18   2   4       21.63       21.25      5.52 o 
 -19   3   4        0.66       -1.43      3.42 o 
 -17   3   4       13.23       14.72      4.09 o 
 -15   3   4       28.53       26.14      3.36 o 
 -13   3   4       13.58        7.65      3.62 o 
 -11   3   4       23.52       15.46      5.67 o 
  -9   3   4       74.34       68.98      4.50 o 
  -7   3   4       27.33       31.22      2.84 o 
  -5   3   4       70.82       61.19      3.18 o 
  -3   3   4       87.66       74.52      3.51 o 
  -1   3   4      245.52      235.91      6.06 o 
   1   3   4       42.12       31.54      2.51 o 
   3   3   4       45.33       36.04      2.04 o 
   5   3   4        4.15        3.89      1.82 o 
   7   3   4        0.54        0.35      1.96 o 
   9   3   4       65.48       82.91      4.82 o 
  11   3   4       26.27       37.56      5.22 o 
  13   3   4        1.25        2.10      3.42 o 
  15   3   4        1.74        5.64      4.07 o 
 -16   4   4        1.69       -0.96      3.76 o 
 -14   4   4        8.66        8.93      3.08 o 
 -12   4   4       70.90       62.53      4.36 o 
 -10   4   4       30.45       22.75      3.98 o 
  -8   4   4       60.04       68.31      4.18 o 
  -6   4   4      120.25      120.69      5.07 o 
  -4   4   4       10.00        5.63      2.33 o 
  -2   4   4       50.48       51.30      3.80 o 
   0   4   4       22.12       20.70      2.70 o 
   2   4   4      155.76      144.67      4.54 o 
   4   4   4       25.74       19.27      2.83 o 
   6   4   4        9.77       15.11      2.83 o 
   8   4   4       70.12       77.39      4.03 o 
  10   4   4       15.66        9.55      2.95 o 
  12   4   4       48.94       62.78      8.94 o 
  14   4   4       18.44       27.65      5.43 o 
 -13   5   4        2.98        1.41      4.26 o 
 -11   5   4       22.69       23.74      3.99 o 
  -9   5   4       13.61        9.72      4.23 o 
  -7   5   4       76.02       78.58      9.87 o 
  -5   5   4       10.48        5.29      4.01 o 
  -3   5   4       18.07       17.55      4.62 o 
  -1   5   4        1.04       -0.74      2.60 o 
   1   5   4       48.86       46.95      4.42 o 
   3   5   4       46.32       48.44      3.93 o 
   5   5   4       43.62       57.77     11.98 o 
   7   5   4        7.41        9.88      3.16 o 
   9   5   4        2.94        1.79      3.05 o 
  -4   6   4       24.54       25.86      8.27 o 
  -2   6   4       27.50       27.53     11.89 o 
   0   6   4        6.28        2.60      6.69 o 
   2   6   4        5.46       -0.76      6.25 o 
 -21   1   5       51.05       76.40      9.37 o 
 -19   1   5       94.39       91.64      6.15 o 
 -17   1   5       23.48       25.39      4.17 o 
 -15   1   5        1.11       -0.15      2.29 o 
 -13   1   5       43.57       40.85      4.00 o 
 -11   1   5      164.15      145.73      4.44 o 
  -9   1   5      349.58      348.35      6.14 o 
  -7   1   5       90.77      100.67      2.75 o 
  -5   1   5       65.71       57.93      5.11 o 
  -3   1   5      352.37      367.41      7.22 o 
  -1   1   5      535.16      619.00     11.69 o 
   1   1   5      395.94      430.44      6.61 o 
   3   1   5     1084.16     1374.68     16.58 o 
   5   1   5      563.80      621.37      7.80 o 
   7   1   5      148.34      141.93      3.16 o 
   9   1   5       67.96       57.69      3.56 o 
  11   1   5       64.96       65.86      4.03 o 
  13   1   5      184.57      178.65      6.17 o 
  15   1   5      104.99      104.90      5.18 o 
  17   1   5       63.70       62.75      6.19 o 
 -20   2   5        1.40       -1.25      3.31 o 
 -18   2   5        2.77        1.13      2.47 o 
 -16   2   5       18.29       16.25      2.92 o 
 -14   2   5       33.04       34.08      3.33 o 
 -12   2   5      168.24      150.75      5.00 o 
 -10   2   5      216.55      223.17      7.11 o 
  -8   2   5      100.09      104.73      4.72 o 
  -6   2   5       43.87       43.85      6.02 o 
  -4   2   5      150.94      146.97      3.68 o 
  -2   2   5      361.19      341.07      5.47 o 
   0   2   5      795.14      928.68      9.98 o 
   2   2   5      112.77      115.96      3.95 o 
   4   2   5      254.59      304.06      5.80 o 
   6   2   5        2.35        2.20      1.59 o 
   8   2   5      171.28      168.54      4.63 o 
  10   2   5       18.31       17.17      3.28 o 
  12   2   5      107.82      112.54      5.27 o 
  14   2   5        2.23        0.14      5.10 o 
  16   2   5       38.37       43.20     11.32 o 
 -19   3   5        9.98        6.19      4.11 o 
 -17   3   5       45.54       38.98      7.37 o 
 -15   3   5       57.30       44.32      3.89 o 
 -13   3   5       58.89       57.42      5.02 o 
 -11   3   5       66.48       60.40      4.64 o 
  -9   3   5      166.81      161.05      6.48 o 
  -7   3   5      161.99      147.37      7.20 o 
  -5   3   5      195.99      202.21      5.36 o 
  -3   3   5       44.45       49.48      2.41 o 
  -1   3   5       69.31       68.22      2.97 o 
   1   3   5      169.58      176.21      4.44 o 
   3   3   5      206.12      194.95      4.86 o 
   5   3   5       11.37       10.95      2.55 o 
   7   3   5       31.40       23.78      3.06 o 
   9   3   5       96.97      102.62      4.92 o 
  11   3   5      139.48      162.85      7.83 o 
  13   3   5       83.28       81.01      6.20 o 
  15   3   5        5.01        7.02      4.23 o 
 -16   4   5        5.41        5.14      6.05 o 
 -14   4   5       16.04       16.35      4.62 o 
 -12   4   5       55.56       43.53      4.15 o 
 -10   4   5       61.69       55.15      4.20 o 
  -8   4   5        6.74        3.50      2.57 o 
  -6   4   5       37.06       42.80      3.73 o 
  -4   4   5       13.75        9.68      3.58 o 
  -2   4   5       12.45       13.11      6.15 o 
   0   4   5      119.68      113.28      4.14 o 
   2   4   5       52.21       43.30      3.36 o 
   4   4   5       65.42       64.81      3.65 o 
   6   4   5       42.76       44.23      4.36 o 
   8   4   5       51.48       57.74      6.96 o 
  10   4   5        7.48        0.40      2.77 o 
  12   4   5        3.21        7.07      6.89 o 
 -11   5   5        8.94        3.87      3.13 o 
  -9   5   5       14.56        4.02      4.15 o 
  -7   5   5       28.46       33.20      7.10 o 
  -5   5   5        4.71        2.27      3.99 o 
  -3   5   5       35.15       33.68      5.06 o 
  -1   5   5       39.85       42.10      5.93 o 
   1   5   5       36.05       35.84      4.53 o 
   3   5   5       45.71       50.67      4.05 o 
   5   5   5       72.49       63.50      6.08 o 
   7   5   5       22.94       25.96      6.26 o 
   9   5   5       11.69       12.69      3.62 o 
  -2   6   5       10.00        3.90      9.16 o 
 -20   0   6       60.18       66.25      8.04 o 
 -18   0   6      551.39      612.46     22.01 o 
 -16   0   6     1745.12     2039.19     52.39 o 
 -14   0   6        4.86       11.86      4.79 o 
 -12   0   6      359.94      377.57      9.05 o 
 -10   0   6      359.95      292.40      9.12 o 
  -8   0   6       23.69       15.82      2.20 o 
  -6   0   6     4474.48     5185.53    110.33 o 
  -2   0   6     4011.65     5034.55    108.74 o 
   0   0   6     1296.10     1569.42     37.73 o 
   2   0   6      121.10      119.34      4.17 o 
   4   0   6      125.19      114.15      3.30 o 
   6   0   6     1451.69     1707.13     29.44 o 
   8   0   6     1423.63     1425.13     25.76 o 
  10   0   6      145.61      129.81      5.69 o 
  12   0   6       85.99       69.82      7.73 o 
  14   0   6       53.97       51.94      8.06 o 
  16   0   6        9.54        5.44      6.20 o 
 -21   1   6      144.35      194.93     12.34 o 
 -19   1   6       79.49       83.14      6.57 o 
 -17   1   6        4.56        3.43      3.11 o 
 -15   1   6       24.80       35.35      4.07 o 
 -13   1   6      990.17      984.58     25.83 o 
 -11   1   6       21.14       19.39      2.45 o 
  -9   1   6      180.13      202.98      6.10 o 
  -7   1   6      663.47      673.93     10.16 o 
  -5   1   6     1509.76     1646.88     38.39 o 
  -3   1   6     1240.24     1331.05     19.48 o 
  -1   1   6      677.19      740.91     14.41 o 
   1   1   6     1047.77     1201.08     15.01 o 
   3   1   6      798.92      949.13     12.52 o 
   5   1   6       11.70        5.29      1.61 o 
   7   1   6       68.77       57.64      2.74 o 
   9   1   6       58.16       60.23      3.90 o 
  11   1   6      539.65      517.92     10.89 o 
  13   1   6       24.82       37.55      4.16 o 
  15   1   6       28.63       28.99      3.97 o 
  17   1   6        2.89        3.06      4.60 o 
 -20   2   6        1.95       -3.18      3.27 o 
 -18   2   6        1.98        1.29      2.70 o 
 -16   2   6       13.74       14.92      3.02 o 
 -14   2   6       68.27       71.29      4.11 o 
 -12   2   6       42.68       48.82      6.12 o 
 -10   2   6      348.60      358.47      9.42 o 
  -8   2   6      316.58      301.58      8.05 o 
  -6   2   6      426.02      326.43     18.43 o 
  -4   2   6      252.76      220.01      6.92 o 
  -2   2   6      352.93      334.68      5.65 o 
   0   2   6      359.90      392.07      5.43 o 
   2   2   6      192.15      196.89      5.30 o 
   4   2   6      153.53      151.74      4.18 o 
   6   2   6       80.92       82.57      3.44 o 
   8   2   6       58.97       58.84      4.00 o 
  10   2   6        6.04        4.79      3.06 o 
  12   2   6       28.12       30.79      3.90 o 
  14   2   6       72.49       78.76      4.97 o 
  16   2   6       76.16       73.76      6.48 o 
 -17   3   6        0.23       -2.09      2.49 o 
 -15   3   6        0.08       -1.01      2.24 o 
 -13   3   6        6.29        1.47      3.49 o 
 -11   3   6       16.30       20.62      4.00 o 
  -9   3   6        4.86        7.13      3.68 o 
  -7   3   6        5.42        6.47      2.35 o 
  -5   3   6       32.57       29.93      2.85 o 
  -3   3   6        4.25        2.72      1.46 o 
  -1   3   6       52.79       52.48      2.81 o 
   1   3   6       21.05       15.38      2.30 o 
   3   3   6        2.79       -0.35      1.80 o 
   5   3   6       30.84       26.67      2.69 o 
   7   3   6       24.42       21.86      3.32 o 
   9   3   6       48.87       44.98      3.66 o 
  11   3   6       18.35       20.87      5.20 o 
  13   3   6       10.64        8.90      4.35 o 
  15   3   6        4.91        6.44      5.08 o 
 -16   4   6        5.47        3.39      4.13 o 
 -14   4   6       21.72       19.09      3.59 o 
 -12   4   6       13.87       11.41      3.20 o 
 -10   4   6       45.40       53.04      4.34 o 
  -8   4   6      109.48       97.10      4.65 o 
  -6   4   6       54.40       61.77     10.19 o 
  -4   4   6       41.25       55.71      5.42 o 
  -2   4   6       73.86       82.06      8.92 o 
   0   4   6        0.79        0.71      2.25 o 
   2   4   6       34.24       27.02      3.12 o 
   4   4   6       65.84       53.05      3.86 o 
   6   4   6       69.43       67.60      3.94 o 
   8   4   6       14.48       16.13      3.46 o 
  10   4   6       24.88       35.07      5.21 o 
  12   4   6       13.71       18.72      5.25 o 
 -11   5   6        4.96       -4.08      6.33 o 
  -9   5   6       15.23       10.75      4.55 o 
  -7   5   6       21.88       23.27      5.24 o 
  -5   5   6       27.72       26.67      6.30 o 
  -3   5   6        0.62        0.81      3.62 o 
  -1   5   6       16.75       11.50      4.64 o 
   1   5   6       34.67       37.42      6.18 o 
   3   5   6       25.30       22.90      4.61 o 
   5   5   6        2.60        1.91      2.75 o 
   7   5   6       15.24       23.50      5.43 o 
 -19   1   7       11.95       11.57      4.04 o 
 -17   1   7       74.30       76.99      9.11 o 
 -15   1   7      284.59      293.08      9.53 o 
 -13   1   7      854.50      878.92     36.71 o 
 -11   1   7      195.10      200.79      5.85 o 
  -9   1   7      130.78      138.50      5.21 o 
  -7   1   7      128.16      120.76      3.45 o 
  -5   1   7       24.97       16.88      2.01 o 
  -3   1   7     1235.67     1311.59     59.91 o 
  -1   1   7      288.17      327.55      8.66 o 
   1   1   7      248.10      272.67      8.38 o 
   3   1   7      487.11      549.95      8.60 o 
   5   1   7      162.55      157.21      4.24 o 
   7   1   7      120.79      119.20      3.86 o 
   9   1   7      141.31      137.64      5.51 o 
  11   1   7       74.17       71.17      4.49 o 
  13   1   7       20.78       25.24      4.52 o 
  15   1   7        4.63        4.15      4.37 o 
 -18   2   7       13.12       13.68      3.85 o 
 -16   2   7       39.07       47.47      4.08 o 
 -14   2   7        6.33        5.21      2.55 o 
 -12   2   7      159.49      154.02      6.58 o 
 -10   2   7      776.57      835.16     16.92 o 
  -8   2   7      468.41      425.41     10.25 o 
  -6   2   7       63.72       64.04      3.91 o 
  -4   2   7      256.29      221.79      4.57 o 
  -2   2   7      787.34      714.35      9.99 o 
   0   2   7      325.85      335.08      7.84 o 
   2   2   7      618.18      729.80     12.54 o 
   4   2   7      438.84      439.00      7.86 o 
   6   2   7      208.88      208.08      5.32 o 
   8   2   7        3.15        4.24      2.20 o 
  10   2   7       74.14       70.59      3.80 o 
  12   2   7       54.57       45.31      4.79 o 
  14   2   7      127.39      117.91      6.01 o 
 -17   3   7        1.22       -3.34      3.63 o 
 -15   3   7       10.31       10.70      2.87 o 
 -13   3   7       88.74       99.25      5.98 o 
 -11   3   7       14.01       13.34      5.30 o 
  -9   3   7       19.01       26.26      4.06 o 
  -7   3   7      309.40      308.42     13.63 o 
  -5   3   7     1136.81     1125.67     17.27 o 
  -3   3   7       95.32       93.92      5.32 o 
  -1   3   7       16.28       15.49      2.78 o 
   1   3   7      219.58      202.75      5.45 o 
   3   3   7       60.83       56.90      3.38 o 
   5   3   7      203.25      200.38      5.24 o 
   7   3   7      268.98      264.95      7.64 o 
   9   3   7       48.73       38.32      4.21 o 
  11   3   7       17.41       25.49      3.78 o 
  13   3   7       21.72       40.69      6.07 o 
 -14   4   7        4.39        4.26      3.17 o 
 -12   4   7       32.13       43.34      4.09 o 
 -10   4   7      253.09      267.38      7.60 o 
  -8   4   7       96.83       96.73      9.80 o 
  -6   4   7        4.16       -1.69      3.42 o 
  -4   4   7        8.23       10.99      3.69 o 
  -2   4   7       95.98      107.91      6.26 o 
   0   4   7       27.11       20.08      3.64 o 
   2   4   7       58.23       42.85      3.70 o 
   4   4   7       61.88       61.76      4.09 o 
   6   4   7       17.70       19.40      3.21 o 
   8   4   7        1.62        4.14      2.82 o 
  10   4   7       30.14       36.57      4.00 o 
 -11   5   7       14.86        3.44      4.49 o 
  -9   5   7        5.64        0.09      3.93 o 
  -7   5   7        0.01       -3.99      3.36 o 
  -5   5   7        5.55        3.47      4.28 o 
  -3   5   7       42.06       43.03      5.71 o 
  -1   5   7       19.79       11.68      4.76 o 
   1   5   7       15.19       14.83      4.05 o 
   3   5   7        5.18        6.38      3.76 o 
   5   5   7        1.66        3.15      2.94 o 
 -20   0   8      236.91      254.03     14.18 o 
 -18   0   8      316.13      354.07     16.65 o 
 -16   0   8      104.34      106.82      8.66 o 
 -14   0   8      214.32      235.59     12.01 o 
 -12   0   8       32.79       31.99      5.39 o 
 -10   0   8      291.39      247.93      6.91 o 
  -8   0   8      238.24      220.85      8.34 o 
  -6   0   8      442.80      525.41     11.89 o 
  -4   0   8       29.25       20.65      4.48 o 
  -2   0   8      240.99      284.50     11.64 o 
   0   0   8      325.70      337.78     13.22 o 
   2   0   8      298.09      327.96      8.12 o 
   4   0   8       10.81        5.64      4.79 o 
   6   0   8      290.17      260.98     19.70 o 
   8   0   8      159.02      160.13      6.77 o 
  10   0   8      113.65       86.93      9.04 o 
  12   0   8       39.37       53.83      9.07 o 
  14   0   8        1.61       -0.71      5.99 o 
 -19   1   8        2.12       -0.84      3.36 o 
 -17   1   8       50.04       57.66      5.54 o 
 -15   1   8      450.59      469.30     34.09 o 
 -13   1   8      409.52      362.16     11.30 o 
 -11   1   8      263.91      284.12     11.56 o 
  -9   1   8      124.15      107.40      4.79 o 
  -7   1   8      356.14      347.11     13.38 o 
  -5   1   8       86.83       91.45      3.56 o 
  -3   1   8      130.42      171.91     15.53 o 
  -1   1   8      261.03      305.22      6.89 o 
   1   1   8      187.36      200.92      7.76 o 
   3   1   8       83.46       66.90      3.08 o 
   5   1   8       64.66       57.91      3.18 o 
   7   1   8        0.94       -2.37      2.31 o 
   9   1   8       27.97       25.54      4.22 o 
  11   1   8        3.27        6.19      3.71 o 
  13   1   8       49.25       57.65      6.85 o 
  15   1   8       23.30       25.23      6.10 o 
 -18   2   8        0.90       -2.53      2.81 o 
 -16   2   8        8.59       12.88      3.00 o 
 -14   2   8        9.36        8.00      2.86 o 
 -12   2   8      347.86      363.34     10.22 o 
 -10   2   8      665.41      642.68     14.24 o 
  -8   2   8      333.28      301.90      8.58 o 
  -6   2   8       88.67       89.39      6.46 o 
  -4   2   8      587.20      554.66      8.54 o 
  -2   2   8      583.16      600.77     11.35 o 
   0   2   8      221.23      228.95      6.69 o 
   2   2   8       76.53       76.85      3.93 o 
   4   2   8       14.48       12.01      2.34 o 
   6   2   8      115.76      113.70      4.28 o 
   8   2   8      147.84      135.94      4.73 o 
  10   2   8       50.26       40.32      4.57 o 
  12   2   8        0.43       -1.70      2.90 o 
  14   2   8        4.57        3.26      3.31 o 
 -17   3   8        0.97       -0.21      3.50 o 
 -15   3   8        1.49       -4.07      3.44 o 
 -13   3   8       28.95       33.98      6.18 o 
 -11   3   8        3.54        0.23      4.55 o 
  -9   3   8       66.41       67.31      7.20 o 
  -7   3   8      103.44       84.57      5.36 o 
  -5   3   8      180.41      154.74      6.88 o 
  -3   3   8        6.31       14.75      3.59 o 
  -1   3   8       48.14       40.58      3.88 o 
   1   3   8       14.50        9.69      2.47 o 
   3   3   8       17.21       13.20      2.56 o 
   5   3   8       15.13       12.67      2.54 o 
   7   3   8        0.45       -1.40      2.46 o 
   9   3   8        3.32        1.74      2.41 o 
  11   3   8        4.59        3.76      3.49 o 
 -14   4   8        6.98        5.33      3.17 o 
 -12   4   8       95.73      111.99      5.47 o 
 -10   4   8       62.69       61.49      6.06 o 
  -8   4   8       12.08       11.65      3.90 o 
  -6   4   8       42.18       46.03      8.88 o 
  -4   4   8       61.96       70.09      6.96 o 
  -2   4   8      272.54      295.83     10.18 o 
   0   4   8      106.81      109.29      6.50 o 
   2   4   8       46.64       37.45      3.74 o 
   4   4   8       34.79       42.39      3.97 o 
   6   4   8        8.87        1.80      2.72 o 
   8   4   8       23.91       27.49      3.46 o 
  -9   5   8        2.61       -5.48      3.90 o 
  -7   5   8        6.44       -2.68      4.00 o 
  -5   5   8       20.40       23.96      5.18 o 
  -3   5   8       18.14       10.39      4.71 o 
  -1   5   8       21.53       16.88      5.03 o 
   1   5   8       16.59       16.14      4.10 o 
   3   5   8        6.62       17.79      4.11 o 
 -19   1   9       14.36       11.56      4.24 o 
 -17   1   9       34.94       35.89      4.68 o 
 -15   1   9      105.07      106.21      6.01 o 
 -13   1   9        0.68        0.14      2.13 o 
 -11   1   9       89.13       86.21      5.82 o 
  -9   1   9       49.49       42.42      3.97 o 
  -7   1   9       89.08       87.54      6.90 o 
  -5   1   9       19.95       20.86      3.08 o 
  -3   1   9      127.18      123.63      6.69 o 
  -1   1   9      596.51      633.19     11.44 o 
   1   1   9      601.65      627.35     11.54 o 
   3   1   9      242.99      215.92     15.12 o 
   5   1   9       12.47        8.63      2.99 o 
   7   1   9       12.11        9.34      4.62 o 
   9   1   9       68.17       58.96      4.96 o 
  11   1   9       71.30       74.14     11.12 o 
  13   1   9       26.61       27.65      5.92 o 
 -18   2   9        5.35        4.74      3.24 o 
 -16   2   9        5.17        3.58      3.55 o 
 -14   2   9        0.20       -2.34      2.22 o 
 -12   2   9      474.19      491.03     12.40 o 
 -10   2   9      196.81      184.72      7.04 o 
  -8   2   9      100.65       96.80      5.24 o 
  -6   2   9       15.51       15.73      3.34 o 
  -4   2   9     1322.80     1299.20     26.22 o 
  -2   2   9      458.89      460.90      8.76 o 
   0   2   9      178.61      193.98     13.58 o 
   2   2   9       52.56       51.75      5.44 o 
   4   2   9       12.52       10.43      2.54 o 
   6   2   9        4.25        0.90      2.25 o 
   8   2   9       48.26       42.78      4.67 o 
  10   2   9       40.76       48.24      5.86 o 
  12   2   9       39.55       47.56      5.38 o 
 -15   3   9        3.71       -1.43      3.50 o 
 -13   3   9       11.81       10.53      4.26 o 
 -11   3   9       16.25       17.54      5.49 o 
  -9   3   9      982.95     1040.70     21.03 o 
  -7   3   9     1798.72     1782.38     68.64 o 
  -5   3   9      622.49      646.66     32.14 o 
  -3   3   9      465.97      485.69     12.80 o 
  -1   3   9       18.19       18.10      3.33 o 
   1   3   9        6.36        8.26      2.87 o 
   3   3   9       61.59       45.58      3.63 o 
   5   3   9      140.90      129.61      4.66 o 
   7   3   9       58.37       52.50      4.59 o 
   9   3   9       61.23       55.05      6.04 o 
  11   3   9       13.91       15.56      5.17 o 
 -12   4   9      135.75      142.34      7.59 o 
 -10   4   9       94.78       82.99      6.57 o 
  -8   4   9       22.62       27.82      4.92 o 
  -6   4   9        7.67        2.46      3.61 o 
  -4   4   9      319.17      324.81     10.87 o 
  -2   4   9      184.89      187.18      8.39 o 
   0   4   9      122.99      115.39      6.91 o 
   2   4   9       12.69       12.12      4.42 o 
   4   4   9        2.13        4.76      2.77 o 
   6   4   9        2.15       -1.20      2.71 o 
   8   4   9       12.85        8.00      3.09 o 
  -5   5   9        3.54       -0.73      3.99 o 
  -3   5   9        0.59       -5.83      3.89 o 
  -1   5   9       50.11       59.33      7.68 o 
   1   5   9       76.62       59.48      7.19 o 
 -18   0  10       71.02       70.50      7.91 o 
 -16   0  10       96.43      110.75      8.87 o 
 -14   0  10      202.54      185.74     10.55 o 
 -12   0  10        8.21       10.73      3.85 o 
 -10   0  10       72.91       52.04      6.05 o 
  -8   0  10       76.03       54.84      5.49 o 
  -6   0  10       25.14        8.46     11.11 o 
  -4   0  10      703.13      775.00     23.68 o 
  -2   0  10      315.85      367.22     15.26 o 
   0   0  10      322.28      382.39     16.07 o 
   2   0  10     1841.50     2196.14     55.54 o 
   4   0  10     2808.48     2784.77     68.46 o 
   6   0  10      895.67      948.70     30.45 o 
   8   0  10      166.30      160.35     11.96 o 
  10   0  10        5.66        5.19      6.80 o 
  12   0  10       10.07       12.59      7.98 o 
 -17   1  10       74.95       78.23      5.74 o 
 -15   1  10       23.92       33.80      4.40 o 
 -13   1  10      115.23      107.89      5.93 o 
 -11   1  10      202.93      176.59     10.21 o 
  -9   1  10        3.17        2.95      2.59 o 
  -7   1  10       36.77       37.23      6.89 o 
  -5   1  10      117.94      118.54      5.27 o 
  -3   1  10       94.48       97.61     28.20 o 
  -1   1  10     2522.92     2761.22     37.39 o 
   1   1  10      885.10      929.32     15.74 o 
   3   1  10      291.23      335.64     11.11 o 
   5   1  10       42.05       33.22      8.17 o 
   7   1  10      285.81      274.43      8.28 o 
   9   1  10      110.76      114.47      5.86 o 
  11   1  10        9.14        6.31      5.09 o 
 -16   2  10       52.05       52.09      7.34 o 
 -14   2  10       78.55       77.89      5.64 o 
 -12   2  10       61.64       58.95      4.82 o 
 -10   2  10        9.47        9.99      3.50 o 
  -8   2  10       89.09       77.68      5.02 o 
  -6   2  10      383.39      364.22      9.99 o 
  -4   2  10      981.21      999.48     40.33 o 
  -2   2  10      108.34      105.42      4.74 o 
   0   2  10      122.26      123.75      5.70 o 
   2   2  10        0.54       -0.56      2.81 o 
   4   2  10       11.05       11.67      3.72 o 
   6   2  10        7.81        3.71      3.00 o 
   8   2  10       22.26       20.89      5.58 o 
  10   2  10       51.29       59.93      5.59 o 
 -15   3  10        5.82        0.42      3.75 o 
 -13   3  10        2.93        4.26      3.88 o 
 -11   3  10       12.70       11.90      3.95 o 
  -9   3  10       19.28       25.77      4.37 o 
  -7   3  10       44.47       45.86      5.39 o 
  -5   3  10        6.37        7.34      3.46 o 
  -3   3  10       17.98       14.20      4.14 o 
  -1   3  10        6.49       10.96      4.32 o 
   1   3  10        1.49        1.42      2.72 o 
   3   3  10        8.74        7.03      2.61 o 
   5   3  10        1.85       -1.07      2.33 o 
   7   3  10        2.13        0.16      2.85 o 
   9   3  10        2.48        0.65      4.53 o 
 -12   4  10       29.74       32.76      5.65 o 
 -10   4  10        0.32       -4.13      3.22 o 
  -8   4  10       21.99       23.20      6.06 o 
  -6   4  10       62.61       66.63      6.61 o 
  -4   4  10      126.62      140.83      7.64 o 
  -2   4  10       53.63       68.84      6.56 o 
   0   4  10       29.35       27.22      5.25 o 
   2   4  10       10.93       15.87      5.02 o 
   4   4  10        1.35        1.31      2.78 o 
   6   4  10        0.72       -2.16      2.86 o 
 -17   1  11       14.42       16.27      4.43 o 
 -15   1  11       13.65       13.77      3.52 o 
 -13   1  11      109.89       92.87      5.60 o 
 -11   1  11       58.46       57.94      4.57 o 
  -9   1  11       70.93       64.49      4.55 o 
  -7   1  11       38.85       40.64      4.41 o 
  -5   1  11      119.07      111.01      6.86 o 
  -3   1  11      492.17      516.09     73.31 o 
  -1   1  11      451.63      505.71     10.68 o 
   1   1  11      219.44      216.53      9.22 o 
   3   1  11      126.58      141.10      8.00 o 
   5   1  11      304.86      300.90     11.26 o 
   7   1  11      335.73      314.05      9.24 o 
   9   1  11      144.32      131.09      8.20 o 
  11   1  11       37.61       28.92      6.56 o 
 -16   2  11       27.19       22.02      4.32 o 
 -14   2  11       33.34       46.40      5.41 o 
 -12   2  11       48.47       45.54      7.81 o 
 -10   2  11       68.91       82.37      5.55 o 
  -8   2  11      170.54      173.90      7.17 o 
  -6   2  11      332.38      340.98     14.84 o 
  -4   2  11      265.11      266.70      9.35 o 
  -2   2  11       27.66       31.20      3.54 o 
   0   2  11       19.16       15.81      3.22 o 
   2   2  11       46.44       41.60      6.67 o 
   4   2  11       50.29       44.31      6.61 o 
   6   2  11       67.57       71.14      5.69 o 
   8   2  11       16.52        9.87      3.82 o 
  10   2  11       89.41       94.38      6.14 o 
 -13   3  11        3.35       -1.46      5.74 o 
 -11   3  11       40.49       29.04      7.71 o 
  -9   3  11      125.81      117.54      6.79 o 
  -7   3  11        4.15        5.74      3.52 o 
  -5   3  11      147.31      163.15      7.77 o 
  -3   3  11       71.82       76.96      5.96 o 
  -1   3  11        7.42        3.78      4.82 o 
   1   3  11       53.61       53.26      5.00 o 
   3   3  11        7.65        2.48      2.95 o 
   5   3  11        4.94        2.95      2.61 o 
   7   3  11       24.13       29.51      5.68 o 
  -8   4  11       18.78       15.48      4.67 o 
  -6   4  11       32.76       23.38      4.89 o 
  -4   4  11       51.84       42.24      5.71 o 
  -2   4  11       10.87       13.51      4.76 o 
   0   4  11       23.43       25.73      5.46 o 
   2   4  11        5.94        7.30      5.55 o 
 -16   0  12        1.09       -0.55      4.48 o 
 -14   0  12       60.32       65.46      7.33 o 
 -12   0  12      266.75      257.65     12.82 o 
 -10   0  12      909.44      777.62     24.79 o 
  -6   0  12      114.42      118.08     12.75 o 
  -2   0  12       98.76       97.91      9.62 o 
   0   0  12      546.26      588.08     22.42 o 
   2   0  12     1020.62     1070.31     33.70 o 
   4   0  12      486.59      468.91     20.63 o 
   6   0  12      215.63      208.84     14.31 o 
   8   0  12       75.49       82.90     12.27 o 
 -15   1  12       79.64       63.55      5.07 o 
 -13   1  12      141.25      120.26      6.44 o 
 -11   1  12       32.01       28.99      5.74 o 
  -9   1  12       71.97       73.68      4.96 o 
  -7   1  12      203.36      196.46      7.55 o 
  -5   1  12      287.74      268.91     10.28 o 
  -3   1  12       15.28       17.12      3.14 o 
  -1   1  12      161.28      156.96      8.12 o 
   1   1  12       21.03       26.80      5.82 o 
   3   1  12       46.72       37.91      6.39 o 
   5   1  12      143.18      139.33      9.94 o 
   7   1  12      283.71      296.19     16.03 o 
   9   1  12       66.30       69.48      9.14 o 
 -14   2  12       43.01       59.22      8.46 o 
 -12   2  12       39.51       33.72      4.81 o 
 -10   2  12       61.55       66.59      5.97 o 
  -8   2  12        8.55       10.98      6.07 o 
  -6   2  12        1.71        0.70      3.46 o 
  -4   2  12       42.42       40.10      6.52 o 
  -2   2  12      297.69      317.23      8.00 o 
   0   2  12       83.27       81.70      5.54 o 
   2   2  12        2.76       -2.85      6.02 o 
   4   2  12        8.31        6.62      5.16 o 
   6   2  12        1.54       -3.14      5.76 o 
 -11   3  12        1.22       -7.10      5.79 o 
  -9   3  12        9.75        6.45      4.47 o 
  -7   3  12       10.01       12.45      4.30 o 
  -5   3  12       14.52       13.43      4.27 o 
  -3   3  12       15.62       23.31      4.98 o 
  -1   3  12       13.03       11.24      4.57 o 
   1   3  12        8.67       10.07      5.62 o 
   3   3  12        7.25        1.26      3.14 o 
   5   3  12        2.31        3.96      5.28 o 
 -13   1  13       11.32       16.77      3.84 o 
 -11   1  13       10.04        8.82      4.74 o 
  -9   1  13       50.36       42.64      4.91 o 
  -7   1  13       95.59       91.54      7.66 o 
  -5   1  13      132.44      144.56      8.62 o 
  -3   1  13       82.72       82.77      9.50 o 
  -1   1  13       23.63       18.89      7.36 o 
   1   1  13       82.22       80.73     10.28 o 
   3   1  13       80.22       91.26      8.05 o 
   5   1  13       60.53       49.66      7.51 o 
   7   1  13       17.53       15.14      9.02 o 
 -12   2  13       34.78       42.93      5.46 o 
 -10   2  13        3.40        2.22      6.30 o 
  -8   2  13       70.09       75.31     10.03 o 
  -6   2  13      213.39      216.52      9.10 o 
  -4   2  13      211.52      241.27      9.72 o 
  -2   2  13      297.12      329.96     10.02 o 
   0   2  13       49.14       46.52      8.56 o 
   2   2  13       18.12        4.11      7.05 o 
   4   2  13       10.45       11.90      6.36 o 
  -9   3  13      125.47      133.02      7.87 o 
  -7   3  13       39.32       43.80      5.75 o 
  -5   3  13       73.27       76.77      7.09 o 
  -3   3  13       56.09       53.17      6.34 o 
  -1   3  13       81.72       97.37     12.28 o 
   1   3  13      258.03      287.15      9.72 o 
 -12   0  14       17.64       15.64      5.47 o 
 -10   0  14       21.57       32.62      6.62 o 
  -2   0  14       45.99       56.95     10.28 o 
   0   0  14      232.29      219.37     14.56 o 
   2   0  14      176.41      164.51     13.48 o 
   4   0  14      238.79      242.34     16.20 o 
 -11   1  14       25.78       17.96      5.77 o 
  -9   1  14       46.07       43.90      6.85 o 
  -7   1  14       29.13       26.83      7.86 o 
  -5   1  14       78.88      107.07      8.26 o 
  -3   1  14       83.22       92.09     11.81 o 
  -1   1  14       48.44       23.43      8.16 o 
   1   1  14       87.86      103.51      8.06 o 
   3   1  14       86.04       71.63     19.68 o 
 -10   2  14       41.95       51.18      9.50 o 
  -8   2  14       65.32       77.86      7.00 o 
  -6   2  14       16.49       13.13      4.66 o 
  -4   2  14       21.55       31.15      5.46 o 
  -2   2  14       68.52       65.76     12.77 o 
   0   2  14       31.48       20.74      5.14 o 
  -7   1  15        8.63       22.69      8.24 o 
  -5   1  15       51.91       44.45     12.01 o 
  -3   1  15       64.17       78.92     16.37 o 
                                                 
